# Supplementary material for: Comparative genomics of ‘Xanthomonas cannabis’ reveals an emerging, diverse pathogen
Source: Microb Genom. 2025 Nov 28;11(11):001588. doi: 10.1099/mgen.0.001588 (PMC12662623; doi:10.1099/mgen.0.001588)
Supplement: Uncited Supplementary Material 1. [file mgen-11-01588-s001.xlsx]

## Sheet: Table S1. Gene accessions
Category	Protein name	GenBank accession number
T3SS	Hax2	AAY43358.1
	HopJ3	CAJ22102.1
	Hpa1	ENZ96838.1
	Hpa2	ENZ96839.1
	HpaA	ZP_02245239.1
	HpaB	ENZ96818.1
	HpaP	ENZ96826.1
	Hpas1	AGI06643.1
	HrcC	ENZ96837.1
	HrcQ	AEO40702.1
	HrcR	EGD18674.1
	HrcT	ENZ96836.1
	HrcU	ENZ96828.1
	HrpB1	WP_002802889.1
	HrpB2	WP_002802891.1
	HrpB3	AAF61284.1
	HrpB4	WP_002802894.1
	HrpB5	AAF61282.1
	HrpB6	AAF61281.1
	HrpB7	WP_002802898.1
	HrpB8	AAF61279.1
	HrpD1	BAA92825.1
	HrpD2	AAW73335.1
	HrpD3	BAA92827.1
	HrpD4	BAE66852.1
	HrpD5	ABH07397.1
	HrpD6	ENZ96820.1
	HrpF	ENZ94838.1
	HrpG	ENZ95267.1
	HrpW	ENZ96817.1
	HrpX	ENZ95268.1
	YscR	ENZ96824.1
T3E	AvrBs2	ENZ95150.1
	AvrBs1	CAJ19916.1
	AvrBs3	WP_095702115.1
	AvrBs4	CAA48680.1
	AvrXccA1	AAM43445.1
	AvrXccA2	CAP51122.1
	XopAA	SCB03785.1
	XopAB	AEQ95831.1
	XopAC	AEL07780.1
	XopAD	ENZ96018.1
	XopAE	AAM35284.1
	XopAF	ZP_02241516.1
	XopAG	CAQ57182.1
	XopAG2	ENZ97266.1
	XopAH	AAM41397.1
	XopAJ	SCB03270.1
	XopAK	AEQ98135.1
	XopAL1	SCB04222.1
	XopAM	ENZ95899.1
	XopAO	EGD20072.1
	XopAP	CAJ24869.1
	XopAQ	CEG17735.1
	XopAR	AEL08943.1
	XopAS	ENZ94999.1
	XopAS1	EGD20560.1
	XopAS-2	EGD20561.1
	XopAT	AEL06363.1
	XopB	ABM33370.1
	XopB	CAJ22212.1
	XopC	ENZ94510.1
	XopC1	CAD17744.1
	XopC2	AAW76678.1
	XopD	ENZ94098.1
	XopE1	AAM35178.1
	XopE2	AAM40923.1
	XopE3	ENZ95629.1
	XopE4	LT853884.1
	XopF1	ACD56735.1
	XopF2	ENZ96259.1
	XopG	AAM42528.1
	XopI	AEQ95027.1
	XopJ	SBV87960.1
	XopJ1	CAJ23833.1
	XopJ2	CDF63684.1
	XopJ4	CAD14528.1
	XopJ5	SCB04879.1
	XopK	AAM37930.1
	XopL	ENZ94425.1
	XopN	AAM37631.1
	XopO	ZP_02242107.1
	XopP	AAM36080.1
	XopP	WP_052032140.1
	XopQ	ENZ94541.1
	XopR	AAM35169.1
	XopT	ABJ89951.1
	XopU	ACD58234.1
	XopV	AAM35490.1
	XopW	ZP_02241549.1
	XopX	ENZ96537.1
	XopY	AEQ97580.1
	XopZ1	AEQ96548.1
	XopZ2	ENZ96816.1
T4SS	VirB10	WP_002810015.1
	VirB11	WP_002805320.1
	VirB11	WP_002810007.1
	VirB2	WP_002810001.1
	VirB4	WP_002809993.1
	VirB6	ENZ94805.1
	VirB8	WP_002810020.1
	VirD4	ENZ94814.1
T6SS	Hcp1	ACD60330.1
	TagX	SMR03658.1
	PAAR	SMR03657.1
	TssM	SMR03655.1
	TagF	SMR03654.1
	TagN	SMR03653.1
	TssA	SMR03652.1
	TssL	SMR03358.1
	TssK	SMR03357.1
	TssJ	SMR03356.1
	tagM	SMR03355.1
	TssB	SMR03354.1
	TssC	SMR03353.1
	Hcp	ACD60330.1
	TssE	SMR03351.1
	TssF	SMR03350.1
	TssG	SMR03349.1
	ClpV	SMR03348.1
	VgrG	AAW74707.1
LPS	EtfA	ENZ93728.1
	MetB	ENZ93743.1
EPS	GumB	BAE69774.1
	GumC	BAE69773.1
	GumD	BAE69772.1
	GumE	BAE69771.1
	GumF	BAE69770.1
	GumG	BAE69769.1
	GumH	BAE69768.1
	GumI	BAE69767.1
	GumJ	BAE69766.1
	GumK	BAE69765.1
	GumL	BAE69764.1
	GumM	BAE69763.1
	GumN	BAE69761.1
T1SS	HlyB	AEO43638.1
	PctB	CBA17042.1
	RaxB	AEO41474.1
T2SS	Xcs	AEO41006.1
	Xps	AEO43682.1
T5SS	EstA	AEO43442.1
	Fhab	AEO42112.1
	XadA	AEO43685.1
Cercosporin degradation	OxR	DQ087176.1

## Sheet: Table S2. ANI Data
Query	Reference	ANI (%)
DAR82727	X.cannabis_NCPPB2877_GCF_000802365.1	96.6
DAR82756	X.cannabis_NCPPB2877_GCF_000802365.1	96.6
DAR41374	X.cannabis_NCPPB2877_GCF_000802365.1	96.5
DAR41331	X.cannabis_NCPPB2877_GCF_000802365.1	96.5
DAR82752	X.cannabis_NCPPB2877_GCF_000802365.1	96.5
DAR82752	X.nasturtii_WHRI8853_GCF_001660815.1	89.7
DAR82756	X.nasturtii_WHRI8853_GCF_001660815.1	89.7
DAR41374	X.nasturtii_WHRI8853_GCF_001660815.1	89.7
DAR82727	X.nasturtii_WHRI8853_GCF_001660815.1	89.7
DAR41331	X.nasturtii_WHRI8853_GCF_001660815.1	89.6
DAR41374	X.codiaei_CFBP4690_GCF_002939785.1	88.5
DAR41331	X.codiaei_CFBP4690_GCF_002939785.1	88.4
DAR82727	X.codiaei_CFBP4690_GCF_002939785.1	88.4
DAR82756	X.codiaei_CFBP4690_GCF_002939785.1	88.4
DAR82752	X.codiaei_CFBP4690_GCF_002939785.1	88.3
DAR41331	X.floridensis_LMG29665_GCF_001642575.1	88.3
DAR41331	X.pisi_DSM18956_GCF_001010415.1	88.3
DAR82756	X.floridensis_LMG29665_GCF_001642575.1	88.2
DAR82727	X.pisi_DSM18956_GCF_001010415.1	88.2
DAR41374	X.pisi_DSM18956_GCF_001010415.1	88.2
DAR82752	X.pisi_DSM18956_GCF_001010415.1	88.2
DAR41331	X.dyei_CFBP7245_GCF_002939865.1	88.2
DAR82752	X.floridensis_LMG29665_GCF_001642575.1	88.2
DAR41374	X.floridensis_LMG29665_GCF_001642575.1	88.2
DAR82756	X.pisi_DSM18956_GCF_001010415.1	88.2
DAR82727	X.cassavae_CFBP4642_GCF_000454545.1	88.1
DAR82727	X.floridensis_LMG29665_GCF_001642575.1	88.1
DAR41331	X.euroxanthea_CPBF424_GCF_905187425.1	88.1
DAR41331	X.cassavae_CFBP4642_GCF_000454545.1	88.1
DAR82756	X.dyei_CFBP7245_GCF_002939865.1	88.1
DAR82727	X.dyei_CFBP7245_GCF_002939865.1	88.1
DAR82756	X.cassavae_CFBP4642_GCF_000454545.1	88.1
DAR41374	X.cassavae_CFBP4642_GCF_000454545.1	88.1
DAR41374	X.dyei_CFBP7245_GCF_002939865.1	88.1
DAR82756	X.euroxanthea_CPBF424_GCF_905187425.1	88.1
DAR82727	X.euroxanthea_CPBF424_GCF_905187425.1	88.1
DAR41374	X.euroxanthea_CPBF424_GCF_905187425.1	88.1
DAR82752	X.euroxanthea_CPBF424_GCF_905187425.1	88
DAR82752	X.cassavae_CFBP4642_GCF_000454545.1	88
DAR82752	X.arboricola_CFBP2528_GCF_001013475.1	88
DAR41331	X.arboricola_CFBP2528_GCF_001013475.1	88
DAR82752	X.dyei_CFBP7245_GCF_002939865.1	88
DAR82727	X.arboricola_CFBP2528_GCF_001013475.1	87.9
DAR41374	X.vesicatoria_CFBP2537_GCF_001908725.1	87.9
DAR82727	X.vesicatoria_CFBP2537_GCF_001908725.1	87.9
DAR82752	X.vesicatoria_CFBP2537_GCF_001908725.1	87.9
DAR41331	X.vesicatoria_CFBP2537_GCF_001908725.1	87.9
DAR41374	X.arboricola_CFBP2528_GCF_001013475.1	87.9
DAR82756	X.arboricola_CFBP2528_GCF_001013475.1	87.9
DAR82756	X.vesicatoria_CFBP2537_GCF_001908725.1	87.7
DAR82727	X.phaseoli_ATCC49119_GCF_022749655.1	87.7
DAR82756	X.phaseoli_ATCC49119_GCF_022749655.1	87.7
DAR82727	X.perforans_CFBP7293_GCF_001976075.1	87.7
DAR41374	X.phaseoli_ATCC49119_GCF_022749655.1	87.7
DAR41374	X.perforans_CFBP7293_GCF_001976075.1	87.6
DAR41331	X.perforans_CFBP7293_GCF_001976075.1	87.6
DAR82752	X.phaseoli_ATCC49119_GCF_022749655.1	87.6
DAR41331	X.cucurbitae_CFBP2542_GCF_002939885.1	87.6
DAR82756	X.perforans_CFBP7293_GCF_001976075.1	87.6
DAR82752	X.perforans_CFBP7293_GCF_001976075.1	87.6
DAR82727	X.cucurbitae_CFBP2542_GCF_002939885.1	87.6
DAR41331	X.hydrangeae_LMG31884_GCF_905142475.1	87.6
DAR41331	X.phaseoli_ATCC49119_GCF_022749655.1	87.6
DAR82752	X.euvesicatoria_LMG27970_GCF_001401555.1	87.5
DAR82756	X.euvesicatoria_LMG27970_GCF_001401555.1	87.5
DAR82727	X.euvesicatoria_LMG27970_GCF_001401555.1	87.5
DAR82752	X.cucurbitae_CFBP2542_GCF_002939885.1	87.5
DAR41374	X.cucurbitae_CFBP2542_GCF_002939885.1	87.5
DAR41331	X.hortorum_WHIR7744_GCF_003064105.1	87.5
DAR82727	X.hortorum_WHIR7744_GCF_003064105.1	87.4
DAR41331	X.citri_LMG9322_GCF_001401655.1	87.4
DAR82756	X.hydrangeae_LMG31884_GCF_905142475.1	87.4
DAR41374	X.hortorum_WHIR7744_GCF_003064105.1	87.4
DAR41374	X.euvesicatoria_LMG27970_GCF_001401555.1	87.4
DAR82756	X.citri_LMG9322_GCF_001401655.1	87.4
DAR41331	X.prunicola_CFBP8353_GCF_002846205.1	87.4
DAR82756	X.cucurbitae_CFBP2542_GCF_002939885.1	87.4
DAR82752	X.hortorum_WHIR7744_GCF_003064105.1	87.4
DAR41331	X.euvesicatoria_LMG27970_GCF_001401555.1	87.4
DAR82727	X.hydrangeae_LMG31884_GCF_905142475.1	87.4
DAR41374	X.hydrangeae_LMG31884_GCF_905142475.1	87.4
DAR82752	X.hydrangeae_LMG31884_GCF_905142475.1	87.4
DAR41374	X.citri_LMG9322_GCF_001401655.1	87.4
DAR82756	X.hortorum_WHIR7744_GCF_003064105.1	87.3
DAR82727	X.citri_LMG9322_GCF_001401655.1	87.3
DAR41331	X.bromi_CFBP1976_GCF_900092025.1	87.3
DAR82752	X.citri_LMG9322_GCF_001401655.1	87.3
DAR82727	X.prunicola_CFBP8353_GCF_002846205.1	87.3
DAR41374	X.prunicola_CFBP8353_GCF_002846205.1	87.2
DAR82752	X.bromi_CFBP1976_GCF_900092025.1	87.2
DAR82752	X.prunicola_CFBP8353_GCF_002846205.1	87.2
DAR82756	X.prunicola_CFBP8353_GCF_002846205.1	87.2
DAR82727	X.bromi_CFBP1976_GCF_900092025.1	87.2
DAR82756	X.bromi_CFBP1976_GCF_900092025.1	87.2
DAR41374	X.bromi_CFBP1976_GCF_900092025.1	87.2
DAR41331	X.vasicola_CFBP2543_GCF_000772705.2	87.1
DAR41374	X.melonis_NCPPB3434_GCF_020783655.1	87.1
DAR82727	X.melonis_NCPPB3434_GCF_020783655.1	87.1
DAR41331	X.oryzae_CFBP2532_GCF_000482445.1	87.1
DAR82756	X.melonis_NCPPB3434_GCF_020783655.1	87.1
DAR41331	X.melonis_NCPPB3434_GCF_020783655.1	87.1
DAR82752	X.melonis_NCPPB3434_GCF_020783655.1	87.1
DAR82727	X.oryzae_CFBP2532_GCF_000482445.1	87
DAR82752	X.oryzae_CFBP2532_GCF_000482445.1	87
DAR82756	X.oryzae_CFBP2532_GCF_000482445.1	87
DAR82752	X.vasicola_CFBP2543_GCF_000772705.2	87
DAR41374	X.vasicola_CFBP2543_GCF_000772705.2	87
DAR41374	X.oryzae_CFBP2532_GCF_000482445.1	87
DAR82756	X.vasicola_CFBP2543_GCF_000772705.2	87
DAR82727	X.vasicola_CFBP2543_GCF_000772705.2	87
DAR41374	X.campestris_CFBP2350_GCF_000007145.1	86.5
DAR82752	X.campestris_CFBP2350_GCF_000007145.1	86.5
DAR82756	X.campestris_CFBP2350_GCF_000007145.1	86.4
DAR41331	X.campestris_CFBP2350_GCF_000007145.1	86.4
DAR82727	X.campestris_CFBP2350_GCF_000007145.1	86.4
DAR41331	X.populi_CFBP1817_GCF_002940065.1	86.3
DAR41374	X.populi_CFBP1817_GCF_002940065.1	86.3
DAR82752	X.populi_CFBP1817_GCF_002940065.1	86.2
DAR82756	X.populi_CFBP1817_GCF_002940065.1	86.2
DAR82727	X.populi_CFBP1817_GCF_002940065.1	86.2
DAR41331	X.fragariae_PD885_GCF_900183975.1	85.7
DAR82727	X.fragariae_PD885_GCF_900183975.1	85.6
DAR41374	X.fragariae_PD885_GCF_900183975.1	85.6
DAR82756	X.fragariae_PD885_GCF_900183975.1	85.5
DAR82752	X.fragariae_PD885_GCF_900183975.1	85.4
DAR41374	X.maliensis_CFBP7942_GCF_009192945.1	83.9
DAR82727	X.maliensis_CFBP7942_GCF_009192945.1	83.8
DAR41331	X.maliensis_CFBP7942_GCF_009192945.1	83.8
DAR82756	X.maliensis_CFBP7942_GCF_009192945.1	83.8
DAR82752	X.maliensis_CFBP7942_GCF_009192945.1	83.7
DAR82756	X.youngii_CFBP8902_GCF_017163755.1	82.6
DAR41374	X.youngii_CFBP8902_GCF_017163755.1	82.6
DAR82727	X.hyacinthi_CFBP1156_GCF_009769165.1	82.6
DAR41331	X.youngii_CFBP8902_GCF_017163755.1	82.5
DAR82727	X.youngii_CFBP8902_GCF_017163755.1	82.5
DAR82752	X.youngii_CFBP8902_GCF_017163755.1	82.5
DAR82752	X.hyacinthi_CFBP1156_GCF_009769165.1	82.5
DAR41374	X.bonasiae_CFBP8703_GCF_905187425.1	82.5
DAR82756	X.hyacinthi_CFBP1156_GCF_009769165.1	82.5
DAR82756	X.bonasiae_CFBP8703_GCF_905187425.1	82.5
DAR41331	X.bonasiae_CFBP8703_GCF_905187425.1	82.5
DAR41374	X.hyacinthi_CFBP1156_GCF_009769165.1	82.5
DAR41331	X.hyacinthi_CFBP1156_GCF_009769165.1	82.5
DAR82756	X.translucens_CFBP2054_GCF_900094325.1	82.5
DAR82727	X.bonasiae_CFBP8703_GCF_905187425.1	82.5
DAR82752	X.bonasiae_CFBP8703_GCF_905187425.1	82.5
DAR82727	X.sacchari_CFBP4641_GCF_002940085.1	82.5
DAR82727	X.translucens_CFBP2054_GCF_900094325.1	82.4
DAR82756	X.sacchari_CFBP4641_GCF_002940085.1	82.4
DAR82752	X.sacchari_CFBP4641_GCF_002940085.1	82.4
DAR41331	X.sacchari_CFBP4641_GCF_002940085.1	82.4
DAR41374	X.sacchari_CFBP4641_GCF_002940085.1	82.4
DAR41374	X.translucens_CFBP2054_GCF_900094325.1	82.4
DAR82756	X.sontii_CFBP8688_GCF_008119715.1	82.3
DAR82752	X.translucens_CFBP2054_GCF_900094325.1	82.3
DAR82752	X.sontii_CFBP8688_GCF_008119715.1	82.3
DAR82727	X.sontii_CFBP8688_GCF_008119715.1	82.3
DAR41374	X.sontii_CFBP8688_GCF_008119715.1	82.3
DAR41331	X.translucens_CFBP2054_GCF_900094325.1	82.2
DAR41331	X.sontii_CFBP8688_GCF_008119715.1	82.2
DAR82752	X.theicola_CFBP4691_GCF_014236795.1	82.1
DAR41331	X.theicola_CFBP4691_GCF_014236795.1	82
DAR82756	X.theicola_CFBP4691_GCF_014236795.1	82
DAR41374	X.theicola_CFBP4691_GCF_014236795.1	81.9
DAR82727	X.theicola_CFBP4691_GCF_014236795.1	81.9
DAR41331	X.massiliensis_LMG27592_GCF_900018785.1	81.3
DAR41374	X.massiliensis_LMG27592_GCF_900018785.1	81.2
DAR82752	X.massiliensis_LMG27592_GCF_900018785.1	81.1
DAR82727	X.massiliensis_LMG27592_GCF_900018785.1	81.1
DAR82756	X.massiliensis_LMG27592_GCF_900018785.1	81.1
DAR41331	X.albilineans_CFBP_2523_GCF_002939705.1	80
DAR82752	X.albilineans_CFBP_2523_GCF_002939705.1	79.9
DAR82727	X.albilineans_CFBP_2523_GCF_002939705.1	79.9
DAR41374	X.albilineans_CFBP_2523_GCF_002939705.1	79.9
DAR82756	X.albilineans_CFBP_2523_GCF_002939705.1	79.9

## Sheet: Table S3. Metadata
Isolate Name	Other name	Reported Species	RefSeq/GenBank Number	Assembly Level	Sequence Length (bp)	N50	Contigs	Coverage	Sequencing tech	Assembler	Year	Continent	Country	State	Town	Host	Colloquial	Isolation Source
DAR41331		Xanthomonas cannabis	GCF_040616535.1	Complete	4797729	4797729	1	191	Illumina HiSeq + PromethION	Trycycler: Flye v. 2.9-b1768; Necat v.0.0.1_update20200803; Miniasm v.0.3-r179; Raven v. 1.8.1	1983	Oceania	Australia	NSW	Murwillumbah	Cucurbita pepo	Zucchini	Angular leaf spot
DAR41374		Xanthomonas cannabis	GCF_040616505.1	Complete	5024343	5024343	1	117	Illumina HiSeq + PromethION	Trycycler: Flye v. 2.9-b1768; Necat v.0.0.1_update20200803; Miniasm v.0.3-r179; Raven v. 1.8.1	1984	Oceania	Australia	NSW	Arcadia	Zinnia elegans	Common zinnia (flower)	Leaf spot
DAR82727	BRIP39136	Xanthomonas cannabis	GCF_040616495.1	Complete	5043633	5043633	1	108	Illumina HiSeq + PromethION	Trycycler: Flye v. 2.9-b1768; Necat v.0.0.1_update20200803; Miniasm v.0.3-r179; Raven v. 1.8.1	1977	Oceania	Australia	QLD	University of Queensland, St Lucia, Brisbane	Zinnia elegans	Common zinnia (flower)	Unknown
DAR82752	BRIP38850	Xanthomonas cannabis	GCF_040616485.1	Complete	5044257	5044257	1	48	Illumina HiSeq + PromethION	Trycycler: Flye v. 2.9-b1768; Necat v.0.0.1_update20200803; Miniasm v.0.3-r179; Raven v. 1.8.1	1981	Oceania	Australia	QLD	College Road, Stanthorpe	Zinnia elegans	Common zinnia (flower)	Unknown
DAR82756	BRIP38858	Xanthomonas cannabis	GCF_040616435.1	Complete	5020624	5020624	1	45	Illumina HiSeq + PromethION	Trycycler: Flye v. 2.9-b1768; Necat v.0.0.1_update20200803; Miniasm v.0.3-r179; Raven v. 1.8.1	1981	Oceania	Australia	QLD	Raywards Nursery, Southport, Gold Coast	Zinnia sp.	Common zinnia (flower)	Leaf spot
Nyagatare		Xanthomonas cannabis pv. phaseoli	GCF_000764855.1	Scaffold	4885384	101745	109	58	Illumina MiSeq	Velvet 1.2.10	2013	Africa	Rwanda	Nyagatare	-	Phaseolus vulgaris	Common bean	Unknown
NCPPB2877		Xanthomonas cannabis pv. cannabis	GCF_000802365.1	Contig	4756730	38306	257	69	Illumina HiSeq	Edena v3.131028	1974	Europe	Romania	Timiș County	Lovrin	Cannabis sativa	Cannabis	Unknown
NCPPB3753		Xanthomonas cannabis pv. cannabis	GCF_000802405.1	Contig	4837471	35229	260	73	Illumina HiSeq	Edena v3.131028	1982	Asia	Japan	Hokkaido	Taikawa	Cannabis sativa	Cannabis	Leaf spot
CFBP7912		Xanthomonas sp./Xanthomonas cannabis	GCF_002940185.1	Contig	4981005	324323	69	100	Illumina HiSeq	Velvet v. 1.2.07; SOAPdenovo v. 2.04	2000	Africa	Zimbabwe	-	-	Phaseolus vulgaris	Common bean	Seeds
CFBP7698		Xanthomonas sp./Xanthomonas cannabis	GCF_003600855.1	Scaffold	4883133	1328031	30	250	Illumina HiSeq	Velvet v. 1.2.02; SOAPdenovo v. 2.04	2010	-	-	-	-	Phaseolus vulgaris	Seed of common bean	Seeds
CFBP8590		Xanthomonas cannabis	GCF_011761725.1	Scaffold	4913203	956861	10	305	Illumina	SPAdes v. 3.13.0	2014	South America	Brazil	-	-	Phaseolus vulgaris	Bean leaf	Leaf
CFBP8592		Xanthomonas cannabis	GCF_011761775.1	Scaffold	4838975	461946	24	310	Illumina	SPAdes v. 3.13.0	2014	South America	Brazil	-	-	Phaseolus vulgaris	Bean leaf	Leaf
CFBP8605		Xanthomonas cannabis	GCF_011761915.1	Scaffold	4796975	526066	32	313	Illumina	SPAdes v. 3.13.0	2014	South America	Brazil	-	-	Phaseolus vulgaris	Bean leaf	Leaf
CFBP8591		Xanthomonas cannabis	GCF_014195785.1	Scaffold	4853759	930005	21	309	Illumina	SPAdes v. 3.13.0	2014	South America	Brazil	-	-	Phaseolus vulgaris	Bean leaf	Leaf
CFBP8595		Xanthomonas cannabis	GCF_014195835.1	Scaffold	4819314	429670	22	311	Illumina	SPAdes v. 3.13.0	2014	South America	Brazil	-	-	Phaseolus vulgaris	Bean leaf	Leaf
F16		Xanthomonas cannabis	GCF_014199075.1	Scaffold	4776640	594984	21	314	Illumina	SPAdes v. 3.13.0		North America	USA	-	-	Solanum nigrum	Black nightshade	Unknown
F17		Xanthomonas cannabis	GCF_014199515.1	Scaffold	4778090	557930	22	314	Illumina	SPAdes v. 3.13.1		North America	USA	-	-	Solanum lycopersicum	Tomato	Unknown
NCPPB 2439	ICMP 5762, LMG 8692	Xanthomonas campestris pv. zinniae	GCF_020783815.1	Contig	5098330	216580	46	134	Illumina NovaSeq	SPAdes v. 3.15.1	1972	Oceania	Australia	-	-	Zinnia elegans	Common zinnia (flower)	Unknown
NCPPB 2190	ICMP 5729, LMG 699	Xanthomonas campestris pv. esculenti	GCF_020784125.1	Contig	4743294	778837	22	141	Illumina NovaSeq	SPAdes v. 3.15.1		South America	Brazil	-	-	Abelmoschus esculentus	Okra (flowering vegetable)	Unknown
Xcz13		Xanthomonas cannabis	GCF_020880755.1	Contig	4706139	72657	122	109	Illumina NextSeq	Skesa v. 2.2.1	2001	North America	USA	Ohio	-	Zinnia sp.	Common zinnia (flower)	Unknown

## Sheet: Table S4. Genomic Island Data
Isolate	GI Code	Contig Accession	Start Coordinate	End Coordinate	Length (bp)	GC Content	Annotated Genes
DAR41374	GIA	-	2634897	2675124	40227	59.0-59.1%	42-46 genes and 2 tRNA genes
DAR82727	GIA	-	2592814	2642313	49499
DAR82752	GIA	-	2627248	2664943	37695
DAR82756	GIA	-	2605606	2646632	41026
NCPPB 2439	GIA	NZ_JAJGQK010000030.1	1	31854	31853
DAR41374	GIB	-	674408	719241	44833	57.7-58.6%	28-38 genes
DAR82727	GIB	-	630162	673756	43594
DAR82752	GIB	-	674755	718349	43594
DAR82756	GIB	-	626770	668925	42155
DAR41374	GIC	-	3137679	3182059	44380	57.3-57.9%	27-42 genes and 2 tRNA genes
DAR82727	GIC	-	3113243	3157624	44381
DAR82752	GIC	-	3149962	3194343	44381
DAR82756	GIC	-	3129143	3173550	44407
NCPPB 2439	GIC	NZ_JAJGQK010000002.1	80198	124557	44359
DAR41374	GID	-	805916	844104	38188	61.0-61.7%	30-36 genes and 1 ncRNA gene
DAR82752	GID	-	804862	841456	36594
DAR82756	GID	-	755550	787689	32139
DAR41374	GIE	-	1934640	1959398	24758	0.561	8 genes and 1 ncRNA
DAR82727	GIE	-	1880520	1916167	35647
DAR82752	GIE	-	1933575	1958333	24758
DAR82756	GIE	-	1902005	1926763	24758
NCPPB 2439	GIE	NZ_JAJGQK010000001.1	124751	149506	24755
DAR41374	GIF	-	1432885	1463269	30384	0.593	31-32 genes, 1 tRNA, and 1 ncRNA
DAR82727	GIF	-	1378258	1408642	30384
DAR82752	GIF	-	1431859	1462243	30384
NCPPB 2439	GIF	NZ_JAJGQK010000001.1	620475	650851	30376
DAR41374	GIG	-	2437346	2456270	18924	60.7-61.6%	8-23 genes and 1-2 ncRNA
DAR82727	GIG	-	2397035	2414910	17875
DAR82752	GIG	-	2437917	2446220	8303
DAR82756	GIG	-	2402496	2410794	8298
DAR41374	GIH	-	659233	670637	11404	58.5-59.7%	16-25 genes and 1 tmRNA gene
DAR82727	GIH	-	614987	626391	11404
DAR82752	GIH	-	659581	670984	11403
DAR82756	GIH	-	611596	622999	11403
NCPPB 2439	GIH	NZ_JAJGQK010000020.1	33481	44883	11402
DAR41374	GII	-	2307445	2316907	9462	0.601	10 genes
DAR82727	GII	-	2265536	2274998	9462
DAR82752	GII	-	2306425	2315887	9462
DAR82756	GII	-	2274860	2284318	9458

## Sheet: Table S5. Zinniae EggNOG data
## Tue Jul 1 01:42:32 2025 ## emapper-2.1.12 ## /emapper_web_jobs/home/emapper/miniforge3/envs/eggnog-mapper-2.1/bin/emapper.py --cpu 20 --mp_start_method forkserver --data_dir /dev/shm/ -o out --output_dir /emapper_web_jobs/emapper_jobs/user_data/MM_8w02r5b4 --temp_dir /emapper_web_jobs/emapper_jobs/user_data/MM_8w02r5b4 --override -m diamond --dmnd_ignore_warnings --dmnd_algo ctg -i /emapper_we…
#
query	seed_ortholog	evalue	score	eggNOG_OGs	max_annot_lvl	COG_category	Description	Preferred_name	GOs	EC	KEGG_ko	KEGG_Pathway	KEGG_Module	KEGG_Reaction	KEGG_rclass	BRITE	KEGG_TC	CAZy	BiGG_Reaction	PFAMs
xopK	340.xcc-b100_1254	0.0	1252.0	2C9CD@1| root,32HEW@2| Bacteria,1MZ09@1224| Proteobacteria	1224|Proteobacteria	-	-	xopK	-	-	-	-	-	-	-	-	-	-	-	-
xopR	340.xcc-b100_0280	7.98e-176	504.0	29124@1| root,2ZNPP@2| Bacteria,1PA77@1224| Proteobacteria	1224|Proteobacteria	-	-	xopR	-	-	-	-	-	-	-	-	-	-	-	-
LL967_21335	1115515.EV102420_02_00080	2.91e-93	285.0	2CCFG@1| root,318N7@2| Bacteria,1RI4F@1224| Proteobacteria,1SI6P@1236| Gammaproteobacteria	1236|Gammaproteobacteria	-	-	-	-	-	-	-	-	-	-	-	-	-	-	-
LL967_04595	1247963.JPHU01000008_gene2839	8.06e-11	64.3	2DMRT@1| root,32T8W@2| Bacteria,1R1JC@1224| Proteobacteria,2TZ38@28211| Alphaproteobacteria	28211|Alphaproteobacteria	-	-	-	-	-	-	-	-	-	-	-	-	-	-	-
RZV16_14250	454957.IA64_06345	1.67e-90	271.0	28RRX@1| root,31ZG2@2| Bacteria,1QDC4@1224| Proteobacteria,1T9A4@1236| Gammaproteobacteria,1XBVP@135614| Xanthomonadales	135614|Xanthomonadales	-	-	-	-	-	-	-	-	-	-	-	-	-	-	-
LL967_16630	1500890.JQNL01000001_gene12	2.65e-105	306.0	2CJSI@1| root,336EX@2| Bacteria,1N7PJ@1224| Proteobacteria	1224|Proteobacteria	-	-	-	-	-	-	-	-	-	-	-	-	-	-	-
RZV13_03375	863365.XHC_0815	7.1e-40	139.0	2AFQ0@1| root,315RS@2| Bacteria,1QDZR@1224| Proteobacteria,1TA8Y@1236| Gammaproteobacteria,1X8MU@135614| Xanthomonadales	135614|Xanthomonadales	-	-	-	-	-	-	-	-	-	-	-	-	-	-	-
RZV13_07830	325777.GW15_0200635	3.79e-78	238.0	2DR5R@1| root,33AAE@2| Bacteria,1NKC9@1224| Proteobacteria,1T0SS@1236| Gammaproteobacteria,1XD1I@135614| Xanthomonadales	135614|Xanthomonadales	-	-	-	-	-	-	-	-	-	-	-	-	-	-	-
RZV16_02725	1144305.PMI02_00745	4.98e-111	325.0	COG0778@1| root,COG0778@2| Bacteria,1PG8V@1224| Proteobacteria,2U6HW@28211| Alphaproteobacteria	28211|Alphaproteobacteria	C	Nitroreductase family	-	-	-	-	-	-	-	-	-	-	-	-	Nitroreductase
LL967_13690	925775.XVE_0104	7.61e-162	461.0	COG3591@1| root,COG3591@2| Bacteria,1QE2G@1224| Proteobacteria,1TFCQ@1236| Gammaproteobacteria,1X99S@135614| Xanthomonadales	135614|Xanthomonadales	E	Belongs to the peptidase S1B family	-	-	-	-	-	-	-	-	-	-	-	-	-
RZV13_01470	340.xcc-b100_0281	8.16e-189	526.0	COG0697@1| root,COG0697@2| Bacteria,1NKZB@1224| Proteobacteria,1S6BF@1236| Gammaproteobacteria,1X3V3@135614| Xanthomonadales	135614|Xanthomonadales	EG	Membrane	-	-	-	-	-	-	-	-	-	-	-	-	EamA
RZV14_02715	1242864.D187_005063	1.99e-127	374.0	COG1893@1| root,COG1893@2| Bacteria	2|Bacteria	H	2-dehydropantoate 2-reductase activity	odh	-	1.1.1.169,1.5.1.28	ko:K00077,ko:K04940	ko00770,ko01100,ko01110,map00770,map01100,map01110	M00119	R02472	RC00726	ko00000,ko00001,ko00002,ko01000	-	-	-	ApbA,ApbA_C,F420_oxidored,NAD_Gly3P_dh_N,Octopine_DH
RZV13_04875	325777.GW15_0203420	6.51e-217	598.0	28KEA@1| root,2ZA0J@2| Bacteria,1R5TS@1224| Proteobacteria,1SU1S@1236| Gammaproteobacteria	1236|Gammaproteobacteria	H	Sulfotransferase domain	-	-	2.8.2.1	ko:K01014	ko05204,map05204	-	R01242	RC00007,RC00128	ko00000,ko00001,ko01000	-	-	-	Sulfotransfer_1
RZV15_11185	925775.XVE_4204	4.86e-37	129.0	COG1396@1| root,COG1396@2| Bacteria,1QG4X@1224| Proteobacteria,1TDHM@1236| Gammaproteobacteria,1XAS3@135614| Xanthomonadales	135614|Xanthomonadales	K	sequence-specific DNA binding	-	-	-	-	-	-	-	-	-	-	-	-	-
RZV14_02720	1249634.D781_2435	1.52e-48	162.0	COG1309@1| root,COG1309@2| Bacteria,1N6TK@1224| Proteobacteria,1S2VH@1236| Gammaproteobacteria,3ZZYD@613| Serratia	1236|Gammaproteobacteria	K	TetR family transcriptional regulator	-	-	-	-	-	-	-	-	-	-	-	-	TetR_N
RZV16_02875	317013.NY99_08280	3.17e-290	802.0	COG0568@1| root,COG0568@2| Bacteria	2|Bacteria	K	sigma factors are initiation factors that promote the attachment of RNA polymerase to specific initiation sites and are then released	rpoD	-	-	ko:K03086	-	-	-	-	ko00000,ko03021	-	-	-	Ank,Helicase_C,Sigma70_r1_2,Sigma70_r2,Sigma70_r3,Sigma70_r4,Tn7_Tnp_TnsA_N
RZV16_06300	340.xcc-b100_3329	5.7e-64	199.0	COG3646@1| root,COG3646@2| Bacteria,1R939@1224| Proteobacteria,1S2IZ@1236| Gammaproteobacteria	1236|Gammaproteobacteria	K	Phage antirepressor protein KilAC domain	-	-	-	-	-	-	-	-	-	-	-	-	ANT,Phage_pRha
xopAU	1131451.O1K_18796	3.53e-192	553.0	COG0515@1| root,COG0515@2| Bacteria,1NBER@1224| Proteobacteria,1SID1@1236| Gammaproteobacteria	1236|Gammaproteobacteria	KLT	Protein kinase domain	-	-	-	-	-	-	-	-	-	-	-	-	Pkinase
LL967_20850	1297569.MESS2_850019	1.05e-105	337.0	COG2801@1| root,COG2801@2| Bacteria,1MXCK@1224| Proteobacteria,2TTWU@28211| Alphaproteobacteria,43M1V@69277| Phyllobacteriaceae	28211|Alphaproteobacteria	L	Mu transposase, C-terminal	tniA	-	-	ko:K07497	-	-	-	-	ko00000	-	-	-	HTH_28,HTH_Tnp_Mu_2,Mu-transpos_C,rve
RZV13_11290	305700.B447_13404	2.75e-131	394.0	COG0210@1| root,COG0210@2| Bacteria,1MXKP@1224| Proteobacteria,2VUI7@28216| Betaproteobacteria	28216|Betaproteobacteria	L	UvrD/REP helicase N-terminal domain	-	-	-	-	-	-	-	-	-	-	-	-	UvrD-helicase
RZV15_20045	340.xcc-b100_4195	0.0	879.0	COG4637@1| root,COG4637@2| Bacteria	2|Bacteria	L	Psort location Cytoplasmic, score	-	-	-	-	-	-	-	-	-	-	-	-	AAA_15,AAA_21
LL967_19380	1424334.W822_10350	0.0	928.0	COG0323@1| root,COG0323@2| Bacteria,1R57G@1224| Proteobacteria,2VP7W@28216| Betaproteobacteria	28216|Betaproteobacteria	L	DNA mismatch repair	-	-	-	-	-	-	-	-	-	-	-	-	HATPase_c_3
RZV13_02995	663610.JQKO01000016_gene1537	1.1e-229	671.0	COG0419@1| root,COG0419@2| Bacteria,1R4HA@1224| Proteobacteria,2TUW1@28211| Alphaproteobacteria	28211|Alphaproteobacteria	L	ATPase involved in DNA repair	-	-	-	-	-	-	-	-	-	-	-	-	SMC_N
RZV13_14290	454957.IA64_06350	0.0	1017.0	COG1404@1| root,COG4935@1| root,COG1404@2| Bacteria,COG4935@2| Bacteria,1QU1I@1224| Proteobacteria,1RYP7@1236| Gammaproteobacteria,1X5I5@135614| Xanthomonadales	135614|Xanthomonadales	M	Belongs to the peptidase S8 family	-	-	3.4.21.121	ko:K20755	-	-	-	-	ko00000,ko01000,ko01002	-	-	-	P_proprotein,Peptidase_S8
LL967_05720	1131451.O1K_02366	0.0	909.0	COG1404@1| root,COG4935@1| root,COG1404@2| Bacteria,COG4935@2| Bacteria,1QU1I@1224| Proteobacteria,1RYP7@1236| Gammaproteobacteria,1X5I5@135614| Xanthomonadales	135614|Xanthomonadales	M	Belongs to the peptidase S8 family	-	-	3.4.21.121	ko:K20755	-	-	-	-	ko00000,ko01000,ko01002	-	-	-	P_proprotein,Peptidase_S8
RZV15_02830	317013.NY99_10425	1.32e-157	454.0	COG0845@1| root,COG0845@2| Bacteria,1R443@1224| Proteobacteria,1RYSM@1236| Gammaproteobacteria,1X8E0@135614| Xanthomonadales	135614|Xanthomonadales	M	Belongs to the membrane fusion protein (MFP) (TC 8.A.1) family	-	-	-	-	-	-	-	-	-	-	-	-	Biotin_lipoyl_2,HlyD_3
LL967_14595	316273.XCV0845	0.0	1003.0	COG4934@1| root,COG4934@2| Bacteria,1R98B@1224| Proteobacteria,1SYV9@1236| Gammaproteobacteria,1XCSZ@135614| Xanthomonadales	135614|Xanthomonadales	M	Pro-kumamolisin, activation domain	-	-	3.4.21.100	ko:K05998	-	-	-	-	ko00000,ko01000,ko01002	-	-	-	Peptidase_S8,Pro-kuma_activ
RZV15_10405	925775.XVE_2372	0.0	1197.0	COG5160@1| root,COG5160@2| Bacteria,1RGMR@1224| Proteobacteria	1224|Proteobacteria	O	protein modification by small protein removal	xopD	-	-	ko:K18879	ko04626,map04626	-	-	-	ko00000,ko00001	-	-	-	Peptidase_C48
RZV14_11260	859657.RPSI07_1630	2.89e-152	438.0	COG0265@1| root,COG0265@2| Bacteria,1NZ1H@1224| Proteobacteria,2W4BV@28216| Betaproteobacteria	28216|Betaproteobacteria	O	Trypsin-like peptidase domain	-	-	3.4.21.107	ko:K04771	ko01503,ko02020,map01503,map02020	M00728	-	-	ko00000,ko00001,ko00002,ko01000,ko01002,ko03110	-	-	-	Trypsin_2
RZV13_15345	380358.XALC_0088	1.07e-68	216.0	COG3751@1| root,COG3751@2| Bacteria,1QD7S@1224| Proteobacteria,1T8BR@1236| Gammaproteobacteria,1XADX@135614| Xanthomonadales	135614|Xanthomonadales	O	Prolyl 4-hydroxylase alpha subunit homologues.	-	-	-	-	-	-	-	-	-	-	-	-	2OG-FeII_Oxy_3
RZV16_15290	1123253.AUBD01000010_gene2137	4.54e-235	696.0	COG1629@1| root,COG1629@2| Bacteria,COG4771@2| Bacteria,1MU9K@1224| Proteobacteria,1RMTG@1236| Gammaproteobacteria,1X3YY@135614| Xanthomonadales	135614|Xanthomonadales	P	receptor	-	-	-	-	-	-	-	-	-	-	-	-	Plug,TonB_dep_Rec
RZV16_15305	522373.Smlt3645	0.0	1551.0	COG1629@1| root,COG1629@2| Bacteria,COG4771@2| Bacteria,1MU9K@1224| Proteobacteria,1RMTG@1236| Gammaproteobacteria,1X3YY@135614| Xanthomonadales	135614|Xanthomonadales	P	receptor	-	-	-	ko:K02014	-	-	-	-	ko00000,ko02000	1.B.14	-	-	Plug,TonB_dep_Rec
RZV16_04710	325777.GW15_0203425	8.95e-277	761.0	COG2124@1| root,COG2124@2| Bacteria,1MV75@1224| Proteobacteria,1RY69@1236| Gammaproteobacteria,1X8D2@135614| Xanthomonadales	135614|Xanthomonadales	Q	Cytochrome P450	-	-	-	-	-	-	-	-	-	-	-	-	p450
RZV14_04705	325777.GW15_0203435	2.77e-176	492.0	COG0500@1| root,COG2226@2| Bacteria,1RJNI@1224| Proteobacteria,1SIAY@1236| Gammaproteobacteria	1236|Gammaproteobacteria	Q	Methyltransferase domain	-	-	-	-	-	-	-	-	-	-	-	-	Methyltransf_25
RZV15_11250	1117958.PE143B_0127485	6.96e-142	420.0	COG1409@1| root,COG1409@2| Bacteria,1NC0C@1224| Proteobacteria	1224|Proteobacteria	S	Calcineurin-like phosphoesterase	-	-	-	-	-	-	-	-	-	-	-	-	Metallophos
LL967_21330	216595.PFLU_1881	1.77e-87	271.0	COG1100@1| root,COG1100@2| Bacteria,1R9PM@1224| Proteobacteria,1S0BV@1236| Gammaproteobacteria	1236|Gammaproteobacteria	S	Small GTP-binding protein	-	-	-	-	-	-	-	-	-	-	-	-	-
group_5045	1245471.PCA10_30110	5.11e-71	220.0	COG0431@1| root,COG0431@2| Bacteria,1RICF@1224| Proteobacteria,1S57J@1236| Gammaproteobacteria,1YFSN@136841| Pseudomonas aeruginosa group	1236|Gammaproteobacteria	S	NADPH-dependent FMN reductase	msuE	-	1.5.1.38	ko:K00299	ko00740,ko00920,ko01100,map00740,map00920,map01100	-	R05706,R07210,R10206	RC00126,RC01779,RC02556	ko00000,ko00001,ko01000	-	-	-	FMN_red
RZV16_15300	194867.ALBQ01000009_gene2338	1.53e-47	184.0	COG0457@1| root,COG0457@2| Bacteria,1MVMG@1224| Proteobacteria,2TSGE@28211| Alphaproteobacteria,2K26Q@204457| Sphingomonadales	204457|Sphingomonadales	S	Sulfotransferase family	-	-	-	-	-	-	-	-	-	-	-	-	Sulfotransfer_3,TPR_1,TPR_16,TPR_19,TPR_8
xopL	925775.XVE_0359	7.23e-261	736.0	COG4886@1| root,COG4886@2| Bacteria	2|Bacteria	S	regulation of response to stimulus	xopL	-	-	-	-	-	-	-	-	-	-	-	LRR_1,LRR_8
LL967_21305	1384054.N790_05655	2.58e-198	573.0	COG1106@1| root,COG1106@2| Bacteria,1QWHT@1224| Proteobacteria,1T556@1236| Gammaproteobacteria	1236|Gammaproteobacteria	S	AAA domain, putative AbiEii toxin, Type IV TA system	-	-	-	-	-	-	-	-	-	-	-	-	AAA_15
RZV15_02945	1112217.PPL19_10652	3.26e-215	620.0	COG1479@1| root,COG1479@2| Bacteria,1NRBC@1224| Proteobacteria,1RSPP@1236| Gammaproteobacteria	1236|Gammaproteobacteria	S	Protein of unknown function (DUF1524)	-	-	-	-	-	-	-	-	-	-	-	-	DUF1524,DUF262
RZV15_02970	1500890.JQNL01000001_gene13	2.12e-219	618.0	28KZB@1| root,2ZAEN@2| Bacteria,1MXXK@1224| Proteobacteria	1224|Proteobacteria	S	SIR2-like domain	-	-	-	-	-	-	-	-	-	-	-	-	SIR2_2
LL967_16625	1500890.JQNL01000001_gene13	4.88e-80	254.0	28KZB@1| root,2ZAEN@2| Bacteria,1MXXK@1224| Proteobacteria	1224|Proteobacteria	S	SIR2-like domain	-	-	-	-	-	-	-	-	-	-	-	-	SIR2_2
RZV13_03380	316273.XCV0585	1.33e-165	468.0	COG4727@1| root,COG4727@2| Bacteria,1R6TR@1224| Proteobacteria,1SC6A@1236| Gammaproteobacteria,1X5BA@135614| Xanthomonadales	135614|Xanthomonadales	S	Uncharacterized protein conserved in bacteria (DUF2145)	-	-	-	-	-	-	-	-	-	-	-	-	DUF2145
LL967_14630	325777.GW15_0203415	7.11e-161	451.0	COG1216@1| root,COG1216@2| Bacteria,1QZ1B@1224| Proteobacteria	1224|Proteobacteria	S	Glycosyl transferase, family 2	-	-	-	-	-	-	-	-	-	-	-	-	-
RZV15_06445	340.xcc-b100_3333	1.13e-40	134.0	2A1D7@1| root,30PK8@2| Bacteria,1QBME@1224| Proteobacteria,1T771@1236| Gammaproteobacteria,1X8VZ@135614| Xanthomonadales	135614|Xanthomonadales	S	ORF located using Glimmer RBSfinder	-	-	-	-	-	-	-	-	-	-	-	-	DUF4224
LL967_02555	340.xcc-b100_3325	1.41e-124	363.0	2AQ03@1| root,31F50@2| Bacteria,1QCIM@1224| Proteobacteria,1T89A@1236| Gammaproteobacteria,1XAAX@135614| Xanthomonadales	135614|Xanthomonadales	S	Bacteriophage lambda head decoration protein D	-	-	-	-	-	-	-	-	-	-	-	-	HDPD
RZV16_06325	340.xcc-b100_3325	5.75e-54	179.0	2AQ03@1| root,31F50@2| Bacteria,1QCIM@1224| Proteobacteria,1T89A@1236| Gammaproteobacteria,1XAAX@135614| Xanthomonadales	135614|Xanthomonadales	S	Bacteriophage lambda head decoration protein D	-	-	-	-	-	-	-	-	-	-	-	-	HDPD
LL967_19300	1082705.JIBP01000004_gene1564	6.21e-59	183.0	COG2076@1| root,COG2076@2| Bacteria,1MZ6P@1224| Proteobacteria,1S8TD@1236| Gammaproteobacteria	1236|Gammaproteobacteria	U	multidrug resistance protein	sugE	-	-	ko:K11741	-	-	-	-	ko00000,ko02000	2.A.7.1	-	-	Multi_Drug_Res
RZV13_07810	863365.XHC_4116	3.14e-227	658.0	COG2274@1| root,COG2274@2| Bacteria,1R2T0@1224| Proteobacteria,1SBE1@1236| Gammaproteobacteria,1X4BR@135614| Xanthomonadales	135614|Xanthomonadales	V	COG2274 ABC-type bacteriocin lantibiotic exporters, contain an N-terminal double-glycine peptidase domain	-	-	-	ko:K13409	ko02010,ko04626,map02010,map04626	M00339	-	-	ko00000,ko00001,ko00002,ko02000,ko02044	3.A.1.110	-	-	ABC_membrane,ABC_tran,Peptidase_C39

## Sheet: Table S6.DAR41331 EggNOG data
## Tue Jul 1 01:43:12 2025 ## emapper-2.1.12 ## /emapper_web_jobs/home/emapper/miniforge3/envs/eggnog-mapper-2.1/bin/emapper.py --cpu 20 --mp_start_method forkserver --data_dir /dev/shm/ -o out --output_dir /emapper_web_jobs/emapper_jobs/user_data/MM_u58qziya --temp_dir /emapper_web_jobs/emapper_jobs/user_data/MM_u58qziya --override -m diamond --dmnd_ignore_warnings --dmnd_algo ctg -i /emapper_we…
#
query	seed_ortholog	evalue	score	eggNOG_OGs	max_annot_lvl	COG_category	Description	Preferred_name	GOs	EC	KEGG_ko	KEGG_Pathway	KEGG_Module	KEGG_Reaction	KEGG_rclass	BRITE	KEGG_TC	CAZy	BiGG_Reaction	PFAMs
RZV17_00695	1131451.O1K_12475	7.87e-81	246.0	2E95S@1|root,333EG@2|Bacteria,1NBCB@1224|Proteobacteria	1224|Proteobacteria	-	-	-	-	-	-	-	-	-	-	-	-	-	-	-
RZV17_00705	439235.Dalk_1506	3.02e-51	171.0	2EFIJ@1|root,339AY@2|Bacteria,1NYB4@1224|Proteobacteria,430M2@68525|delta/epsilon subdivisions,2WVNY@28221|Deltaproteobacteria	28221|Deltaproteobacteria	-	-	-	-	-	-	-	-	-	-	-	-	-	-	-
RZV17_07530	340.xcc-b100_2831	7.39e-166	464.0	2C0M7@1|root,32Z7I@2|Bacteria,1NEBK@1224|Proteobacteria,1SEN5@1236|Gammaproteobacteria,1XB7K@135614|Xanthomonadales	135614|Xanthomonadales	-	-	-	-	-	-	-	-	-	-	-	-	-	-	-
RZV17_07565	190486.XAC1506	2.8e-171	481.0	2CNEC@1|root,32SGX@2|Bacteria,1N405@1224|Proteobacteria,1T8HM@1236|Gammaproteobacteria,1XAQX@135614|Xanthomonadales	135614|Xanthomonadales	-	-	-	-	-	-	-	-	-	-	-	-	-	-	-
RZV17_08885	925775.XVE_2682	1.19e-74	226.0	2C1IC@1|root,344WN@2|Bacteria,1P2UK@1224|Proteobacteria,1SRZ8@1236|Gammaproteobacteria,1XBSB@135614|Xanthomonadales	135614|Xanthomonadales	-	-	-	-	-	-	-	-	-	-	-	-	-	-	-
RZV17_09680	1380394.JADL01000015_gene289	2.25e-135	393.0	2AXGI@1|root,31PG6@2|Bacteria,1R9JH@1224|Proteobacteria,2U3Y2@28211|Alphaproteobacteria	28211|Alphaproteobacteria	-	-	-	-	-	-	-	-	-	-	-	-	-	-	-
RZV17_09685	509190.Cseg_3927	2.75e-15	73.9	2BVU9@1|root,32G90@2|Bacteria,1RJ7Q@1224|Proteobacteria,2UD5K@28211|Alphaproteobacteria	28211|Alphaproteobacteria	-	-	-	-	-	-	-	-	-	-	-	-	-	-	-
RZV17_10935	358220.C380_14330	0.0	1063.0	2CE0P@1|root,32RYW@2|Bacteria,1NXBT@1224|Proteobacteria	1224|Proteobacteria	-	-	-	-	-	-	-	-	-	-	-	-	-	-	-
RZV17_10940	358220.C380_14335	0.0	936.0	2CDHX@1|root,2ZFGF@2|Bacteria,1RICJ@1224|Proteobacteria	1224|Proteobacteria	-	-	-	-	-	-	-	-	-	-	-	-	-	-	-
RZV17_11095	232721.Ajs_2941	1.33e-188	524.0	2EFTY@1|root,339K2@2|Bacteria,1NIIB@1224|Proteobacteria,2W15R@28216|Betaproteobacteria	28216|Betaproteobacteria	-	-	-	-	-	-	-	-	-	-	-	-	-	-	-
RZV17_11125	1163409.UUA_05277	2.39e-232	647.0	2A94P@1|root,30Y8W@2|Bacteria,1PK4C@1224|Proteobacteria,1T7IZ@1236|Gammaproteobacteria,1X9C6@135614|Xanthomonadales	135614|Xanthomonadales	-	-	-	-	-	-	-	-	-	-	-	-	-	-	-
RZV17_07540	340.xcc-b100_2829	1.01e-67	205.0	2BT81@1|root,32NDE@2|Bacteria,1Q3QQ@1224|Proteobacteria,1RW7F@1236|Gammaproteobacteria,1XBTT@135614|Xanthomonadales	135614|Xanthomonadales	-	-	-	-	-	-	-	-	-	-	-	-	-	-	-
RZV17_18330	1442599.JAAN01000046_gene2743	2.12e-61	196.0	COG0526@1|root,COG0526@2|Bacteria,1P5Y6@1224|Proteobacteria,1T8CU@1236|Gammaproteobacteria,1XAFY@135614|Xanthomonadales	135614|Xanthomonadales	CO	Thioredoxin-like	-	-	-	-	-	-	-	-	-	-	-	-	Thioredoxin_8
RZV17_07550	190486.XAC1501	1.72e-234	647.0	COG3177@1|root,COG3177@2|Bacteria	2|Bacteria	D	Filamentation induced by cAMP protein fic	-	-	-	-	-	-	-	-	-	-	-	-	DUF4157
RZV17_09835	582744.Msip34_0130	3.36e-126	369.0	COG2227@1|root,COG2227@2|Bacteria,1RC6B@1224|Proteobacteria,2VTJD@28216|Betaproteobacteria	28216|Betaproteobacteria	H	Methyltransferase domain	-	-	-	-	-	-	-	-	-	-	-	-	Methyltransf_23
RZV17_09840	582744.Msip34_2792	7.78e-101	333.0	COG0110@1|root,COG2265@1|root,COG0110@2|Bacteria,COG2265@2|Bacteria,1NBS1@1224|Proteobacteria,2VWMJ@28216|Betaproteobacteria	28216|Betaproteobacteria	J	maltose O-acetyltransferase activity	-	-	-	-	-	-	-	-	-	-	-	-	-
RZV17_00755	454957.IA64_16125	2.54e-13	68.2	COG1595@1|root,COG1595@2|Bacteria,1N6SV@1224|Proteobacteria,1S570@1236|Gammaproteobacteria,1X6UZ@135614|Xanthomonadales	135614|Xanthomonadales	K	Belongs to the sigma-70 factor family. ECF subfamily	-	-	-	ko:K03088	-	-	-	-	ko00000,ko03021	-	-	-	Sigma70_r2,Sigma70_r4_2
RZV17_07545	190486.XAC1499	1.21e-59	184.0	COG1396@1|root,COG1396@2|Bacteria,1QCR3@1224|Proteobacteria,1T8H9@1236|Gammaproteobacteria,1XAQ9@135614|Xanthomonadales	135614|Xanthomonadales	K	Helix-turn-helix XRE-family like proteins	-	-	-	-	-	-	-	-	-	-	-	-	HTH_3
RZV17_09625	1444770.AF72_12665	6.1e-33	117.0	COG1396@1|root,COG1396@2|Bacteria,1PSV0@1224|Proteobacteria,1TK5Q@1236|Gammaproteobacteria,1XBES@135614|Xanthomonadales	135614|Xanthomonadales	K	Cro/C1-type HTH DNA-binding domain	-	-	-	-	-	-	-	-	-	-	-	-	HTH_3
RZV17_00710	381666.H16_A0880	5.56e-308	902.0	COG3344@1|root,COG3344@2|Bacteria,1MXAJ@1224|Proteobacteria,2VV2G@28216|Betaproteobacteria,1KD36@119060|Burkholderiaceae	28216|Betaproteobacteria	L	reverse transcriptase	-	-	-	-	-	-	-	-	-	-	-	-	-
RZV17_07520	1131451.O1K_07665	1.03e-141	419.0	COG0582@1|root,COG0582@2|Bacteria,1RAN4@1224|Proteobacteria,1S5SI@1236|Gammaproteobacteria	1236|Gammaproteobacteria	L	Belongs to the 'phage' integrase family	-	-	-	-	-	-	-	-	-	-	-	-	Phage_int_SAM_5,Phage_integrase
RZV17_07570	190486.XAC1507	4.51e-190	540.0	COG0507@1|root,COG0507@2|Bacteria	2|Bacteria	L	A helicase nuclease that prepares dsDNA breaks (DSB) for recombinational DNA repair. Binds to DSBs and unwinds DNA via a highly rapid and processive ATP-dependent bidirectional helicase activity. Unwinds dsDNA until it encounters a Chi (crossover hotspot instigator) sequence from the 3' direction. Cuts ssDNA a few nucleotides 3' to the Chi site. The properties and activities of the enzyme are cha…	traA	-	-	-	-	-	-	-	-	-	-	-	MobA_MobL
RZV17_07580	190486.XAC1507	1.74e-89	279.0	COG0507@1|root,COG0507@2|Bacteria	2|Bacteria	L	A helicase nuclease that prepares dsDNA breaks (DSB) for recombinational DNA repair. Binds to DSBs and unwinds DNA via a highly rapid and processive ATP-dependent bidirectional helicase activity. Unwinds dsDNA until it encounters a Chi (crossover hotspot instigator) sequence from the 3' direction. Cuts ssDNA a few nucleotides 3' to the Chi site. The properties and activities of the enzyme are cha…	traA	-	-	-	-	-	-	-	-	-	-	-	MobA_MobL
RZV17_09630	1444770.AF72_12670	4.5e-80	253.0	COG3344@1|root,COG3344@2|Bacteria,1RIDA@1224|Proteobacteria,1S7TM@1236|Gammaproteobacteria	1236|Gammaproteobacteria	L	reverse transcriptase	-	-	-	-	-	-	-	-	-	-	-	-	RVT_1
RZV17_11135	85643.Tmz1t_0971	0.0	3977.0	COG1474@1|root,COG1474@2|Bacteria,1MX0Q@1224|Proteobacteria,2VMQ8@28216|Betaproteobacteria	28216|Betaproteobacteria	LO	DNA polymerase III	-	-	-	-	-	-	-	-	-	-	-	-	NACHT
RZV17_02185	1131451.O1K_05321	5.57e-132	398.0	COG3209@1|root,COG3209@2|Bacteria,1MVV1@1224|Proteobacteria,1RP75@1236|Gammaproteobacteria	1236|Gammaproteobacteria	M	rhs family	-	-	-	-	-	-	-	-	-	-	-	-	Big_5,Peptidase_C39,RHS,RHS_repeat
RZV17_09820	946483.Cenrod_0009	0.0	1006.0	COG0517@1|root,COG1082@1|root,COG2089@1|root,COG0517@2|Bacteria,COG1082@2|Bacteria,COG2089@2|Bacteria,1MWG3@1224|Proteobacteria,2VHMH@28216|Betaproteobacteria,4AEQ2@80864|Comamonadaceae	28216|Betaproteobacteria	M	NeuB family	-	-	2.5.1.56	ko:K01654	ko00520,ko01100,map00520,map01100	-	R01804,R04435	RC00159	ko00000,ko00001,ko01000	-	-	-	AP_endonuc_2,CBS,NeuB,SAF
RZV17_09830	582744.Msip34_0132	2.45e-92	278.0	COG1083@1|root,COG1083@2|Bacteria,1QACI@1224|Proteobacteria,2VKM6@28216|Betaproteobacteria	28216|Betaproteobacteria	M	Cytidylyltransferase	neuA	-	2.7.7.43	ko:K00983	ko00520,ko01100,map00520,map01100	-	R01117,R04215	RC00152	ko00000,ko00001,ko01000	-	-	-	CTP_transf_3
RZV17_19955	366649.XFF4834R_chr42110	0.0	1147.0	COG3975@1|root,COG3975@2|Bacteria,1MUHZ@1224|Proteobacteria,1RR50@1236|Gammaproteobacteria,1X9P0@135614|Xanthomonadales	135614|Xanthomonadales	M	M61 maltose O-acetyltransferase	-	-	-	-	-	-	-	-	-	-	-	-	Peptidase_M61
RZV17_18325	391008.Smal_2289	0.0	1010.0	COG1629@1|root,COG4771@2|Bacteria,1R4PY@1224|Proteobacteria,1RYVW@1236|Gammaproteobacteria	1236|Gammaproteobacteria	P	TonB-dependent receptor	-	-	-	ko:K16089	-	-	-	-	ko00000,ko02000	1.B.14.1,1.B.14.10	-	-	Plug,TonB_dep_Rec
RZV17_00735	1122176.KB903613_gene5473	9.93e-47	171.0	COG1262@1|root,COG1262@2|Bacteria,4NPNM@976|Bacteroidetes,1IUKK@117747|Sphingobacteriia	976|Bacteroidetes	S	SEFIR domain	-	-	-	-	-	-	-	-	-	-	-	-	SEFIR,TIR_2
RZV17_02910	1001585.MDS_2598	1.66e-144	441.0	COG4938@1|root,COG4938@2|Bacteria,1NEEG@1224|Proteobacteria,1RZMD@1236|Gammaproteobacteria,1YH9R@136841|Pseudomonas aeruginosa group	1236|Gammaproteobacteria	S	AAA ATPase domain	-	-	-	-	-	-	-	-	-	-	-	-	AAA_15,DUF3696
RZV17_07515	1131451.O1K_07660	8.82e-79	235.0	COG2916@1|root,COG2916@2|Bacteria,1QFX4@1224|Proteobacteria,1TD8C@1236|Gammaproteobacteria,1XAB9@135614|Xanthomonadales	135614|Xanthomonadales	S	Virulence regulator	-	-	-	-	-	-	-	-	-	-	-	-	Histone_HNS
RZV17_09825	582744.Msip34_0131	1.6e-183	522.0	COG2327@1|root,COG2327@2|Bacteria	2|Bacteria	S	slime layer polysaccharide biosynthetic process	-	-	-	-	-	-	-	-	-	-	-	-	Glyco_transf_8,PS_pyruv_trans,TPR_16
RZV17_09845	317013.NY99_16805	2.85e-23	102.0	COG2327@1|root,COG2327@2|Bacteria	2|Bacteria	S	slime layer polysaccharide biosynthetic process	wgaD	-	-	-	-	-	-	-	-	-	-	-	PS_pyruv_trans
RZV17_10945	1532557.JL37_07270	1.06e-125	362.0	COG3013@1|root,COG3013@2|Bacteria,1N1S4@1224|Proteobacteria,2W2CH@28216|Betaproteobacteria	28216|Betaproteobacteria	S	YfbU domain	-	-	-	ko:K09161	-	-	-	-	ko00000	-	-	-	YfbU
RZV17_11085	232721.Ajs_2938	4.67e-259	709.0	29A35@1|root,2ZX4F@2|Bacteria,1R7KB@1224|Proteobacteria,2VPI6@28216|Betaproteobacteria,4AH08@80864|Comamonadaceae	28216|Betaproteobacteria	S	Domain of unknown function (DUF4917)	-	-	-	-	-	-	-	-	-	-	-	-	DUF4917
RZV17_07595	177437.HRM2_19350	9.79e-69	218.0	COG2114@1|root,COG2114@2|Bacteria,1REC8@1224|Proteobacteria,42XUY@68525|delta/epsilon subdivisions,2WVDV@28221|Deltaproteobacteria	28221|Deltaproteobacteria	T	Adenylate and Guanylate cyclase catalytic domain	-	-	-	-	-	-	-	-	-	-	-	-	Guanylate_cyc
RZV17_08880	316273.XCV1810	7.59e-310	850.0	COG3851@1|root,COG3851@2|Bacteria,1NTGE@1224|Proteobacteria,1SMD8@1236|Gammaproteobacteria,1XCAR@135614|Xanthomonadales	135614|Xanthomonadales	T	MASE1	-	-	-	-	-	-	-	-	-	-	-	-	MASE1
RZV17_19600	106370.Francci3_2180	1.02e-92	290.0	COG1479@1|root,COG1479@2|Bacteria,2HNIA@201174|Actinobacteria	201174|Actinobacteria	V	Protein of unknown function DUF262	-	-	-	-	-	-	-	-	-	-	-	-	DUF262

## Sheet: Table S7. Zinniae EggNOG coord
Isolate	Contig	Gene ID	Start coordinate	End coordinate
DAR41374	WP_355506712.1	group_5045	1	187
DAR41374	WP_184386782.1	LL967_02555	1	223
DAR41374	WP_228333724.1	LL967_04595	1	174
DAR41374	WP_228333891.1	LL967_05720	2	583
DAR41374	WP_355582068.1	LL967_13690	1	336
DAR41374	WP_228334894.1	LL967_14595	1	585
DAR41374	WP_228334899.1	LL967_14630	1	234
DAR41374	WP_228335105.1	LL967_16625	1	175
DAR41374	WP_228335106.1	LL967_16630	1	191
DAR41374	WP_228335529.1	LL967_19300	1	106
DAR41374	WP_228335545.1	LL967_19380	1	672
DAR41374	WP_228335701.1	LL967_20850	1	613
DAR41374	WP_266104392.1	LL967_21305	1	574
DAR41374	WP_228335760.1	LL967_21330	1	264
DAR41374	WP_228335761.1	LL967_21335	1	316
DAR41374	WP_184388621.1	RZV13_01470	1	291
DAR41374	WP_228335107.1	RZV13_02995	1	809
DAR41374	WP_184390877.1	RZV13_03375	1	169
DAR41374	WP_228335153.1	RZV13_03380	1	289
DAR41374	WP_228334900.1	RZV13_04875	1	304
DAR41374	WP_228333080.1	RZV13_07810	1	710
DAR41374	WP_228333076.1	RZV13_07830	1	191
DAR41374	WP_228335756.1	RZV13_11290	1	465
DAR41374	WP_228333890.1	RZV13_14290	1	590
DAR41374	WP_228333980.1	RZV13_15345	1	220
DAR41374	WP_228335527.1	RZV14_02715	1	340
DAR41374	WP_228335528.1	RZV14_02720	1	181
DAR41374	WP_039569412.1	RZV14_04705	1	261
DAR41374	WP_228335753.1	RZV14_11260	1	327
DAR41374	WP_355587451.1	RZV15_02830	1	366
DAR41374	WP_228335546.1	RZV15_02945	1	623
DAR41374	WP_228335104.1	RZV15_02970	1	357
DAR41374	WP_184386777.1	RZV15_06445	1	70
DAR41374	WP_355508392.1	RZV15_10405	1	819
DAR41374	WP_236613610.1	RZV15_11185	1	122
DAR41374	WP_228335758.1	RZV15_11250	1	441
DAR41374	WP_355582189.1	RZV15_20045	1	468
DAR41374	WP_228335526.1	RZV16_02725	1	234
DAR41374	WP_228335108.1	RZV16_02875	1	523
DAR41374	WP_355508314.1	RZV16_04710	1	422
DAR41374	WP_228333352.1	RZV16_06300	1	134
DAR41374	WP_184386783.1	RZV16_06325	1	123
DAR41374	WP_228333848.1	RZV16_14250	1	213
DAR41374	WP_228333981.1	RZV16_15290	1	975
DAR41374	WP_228333979.1	RZV16_15300	1	598
DAR41374	WP_184387827.1	RZV16_15305	1	986
DAR41374	WP_228333967.1	xopAU	1	512
DAR41374	WP_355505269.1	xopK	1	857
DAR41374	WP_228333958.1	xopL	1	591
DAR41374	WP_355506560.1	xopR	1	419
DAR82727	WP_355506712.1	group_5045	1	187
DAR82727	WP_184386782.1	LL967_02555	1	223
DAR82727	WP_228333724.1	LL967_04595	1	174
DAR82727	WP_228333891.1	LL967_05720	2	583
DAR82727	WP_228334807.1	LL967_13690	1	336
DAR82727	WP_228334894.1	LL967_14595	1	585
DAR82727	WP_228334899.1	LL967_14630	1	234
DAR82727	WP_355506747.1	LL967_16625	1	175
DAR82727	WP_228335106.1	LL967_16630	1	191
DAR82727	WP_228335529.1	LL967_19300	1	106
DAR82727	WP_228335545.1	LL967_19380	1	672
DAR82727	WP_228335701.1	LL967_20850	1	613
DAR82727	WP_266104392.1	LL967_21305	1	574
DAR82727	WP_228335760.1	LL967_21330	1	264
DAR82727	WP_228335761.1	LL967_21335	1	316
DAR82727	WP_184388621.1	RZV13_01470	1	291
DAR82727	WP_228335107.1	RZV13_02995	1	809
DAR82727	WP_184390877.1	RZV13_03375	1	169
DAR82727	WP_228335153.1	RZV13_03380	1	289
DAR82727	WP_228334900.1	RZV13_04875	1	304
DAR82727	WP_228333080.1	RZV13_07810	1	710
DAR82727	WP_228333076.1	RZV13_07830	1	191
DAR82727	WP_228335756.1	RZV13_11290	1	465
DAR82727	WP_228333890.1	RZV13_14290	1	590
DAR82727	WP_228333980.1	RZV13_15345	1	220
DAR82727	WP_228335527.1	RZV14_02715	1	340
DAR82727	WP_228335528.1	RZV14_02720	1	181
DAR82727	WP_039569412.1	RZV14_04705	1	261
DAR82727	WP_228335753.1	RZV14_11260	1	327
DAR82727	WP_228335524.1	RZV15_02830	1	366
DAR82727	WP_228335546.1	RZV15_02945	1	623
DAR82727	WP_228335104.1	RZV15_02970	1	357
DAR82727	WP_184386777.1	RZV15_06445	1	70
DAR82727	WP_355508392.1	RZV15_10405	1	819
DAR82727	WP_236613610.1	RZV15_11185	1	122
DAR82727	WP_228335758.1	RZV15_11250	1	441
DAR82727	WP_228335461.1	RZV15_20045	1	468
DAR82727	WP_228335526.1	RZV16_02725	1	234
DAR82727	WP_228335108.1	RZV16_02875	1	523
DAR82727	WP_355508314.1	RZV16_04710	1	422
DAR82727	WP_228333352.1	RZV16_06300	1	134
DAR82727	WP_184386783.1	RZV16_06325	1	123
DAR82727	WP_228333848.1	RZV16_14250	1	213
DAR82727	WP_228333981.1	RZV16_15290	1	975
DAR82727	WP_228333979.1	RZV16_15300	1	598
DAR82727	WP_184387827.1	RZV16_15305	1	986
DAR82727	WP_228333967.1	xopAU	1	512
DAR82727	WP_355505269.1	xopK	1	857
DAR82727	WP_228333958.1	xopL	1	591
DAR82727	WP_355506560.1	xopR	1	419
DAR82752	WP_355506712.1	group_5045	1	187
DAR82752	WP_184386782.1	LL967_02555	1	223
DAR82752	WP_228333724.1	LL967_04595	1	174
DAR82752	WP_228333891.1	LL967_05720	2	583
DAR82752	WP_355582068.1	LL967_13690	1	336
DAR82752	WP_228334894.1	LL967_14595	1	585
DAR82752	WP_228334899.1	LL967_14630	1	234
DAR82752	WP_228335105.1	LL967_16625	1	175
DAR82752	WP_228335106.1	LL967_16630	1	191
DAR82752	WP_228335529.1	LL967_19300	1	106
DAR82752	WP_228335545.1	LL967_19380	1	672
DAR82752	WP_228335701.1	LL967_20850	1	613
DAR82752	WP_266104392.1	LL967_21305	1	574
DAR82752	WP_228335760.1	LL967_21330	1	264
DAR82752	WP_228335761.1	LL967_21335	1	316
DAR82752	WP_184388621.1	RZV13_01470	1	291
DAR82752	WP_228335107.1	RZV13_02995	1	809
DAR82752	WP_184390877.1	RZV13_03375	1	169
DAR82752	WP_228335153.1	RZV13_03380	1	289
DAR82752	WP_228334900.1	RZV13_04875	1	304
DAR82752	WP_228333080.1	RZV13_07810	1	710
DAR82752	WP_228333076.1	RZV13_07830	1	191
DAR82752	WP_228335756.1	RZV13_11290	1	465
DAR82752	WP_228333890.1	RZV13_14290	1	590
DAR82752	WP_228333980.1	RZV13_15345	1	220
DAR82752	WP_228335527.1	RZV14_02715	1	340
DAR82752	WP_228335528.1	RZV14_02720	1	181
DAR82752	WP_039569412.1	RZV14_04705	1	261
DAR82752	WP_228335753.1	RZV14_11260	1	327
DAR82752	WP_228335524.1	RZV15_02830	1	366
DAR82752	WP_228335546.1	RZV15_02945	1	623
DAR82752	WP_228335104.1	RZV15_02970	1	357
DAR82752	WP_184386777.1	RZV15_06445	1	70
DAR82752	WP_355583375.1	RZV15_10405	1	814
DAR82752	WP_236613610.1	RZV15_11185	1	122
DAR82752	WP_228335758.1	RZV15_11250	1	441
DAR82752	WP_355582189.1	RZV15_20045	1	468
DAR82752	WP_228335526.1	RZV16_02725	1	234
DAR82752	WP_228335108.1	RZV16_02875	1	523
DAR82752	WP_355508314.1	RZV16_04710	1	422
DAR82752	WP_228333352.1	RZV16_06300	1	134
DAR82752	WP_184386783.1	RZV16_06325	1	123
DAR82752	WP_228333848.1	RZV16_14250	1	213
DAR82752	WP_228333981.1	RZV16_15290	1	975
DAR82752	WP_228333979.1	RZV16_15300	1	598
DAR82752	WP_184387827.1	RZV16_15305	1	986
DAR82752	WP_228333967.1	xopAU	1	512
DAR82752	WP_355505269.1	xopK	1	857
DAR82752	WP_228333958.1	xopL	1	591
DAR82752	WP_355506560.1	xopR	1	419
DAR82756	WP_355506712.1	group_5045	1	187
DAR82756	WP_184386782.1	LL967_02555	1	223
DAR82756	WP_228333724.1	LL967_04595	1	174
DAR82756	WP_228333891.1	LL967_05720	2	583
DAR82756	WP_355585303.1	LL967_13690	1	336
DAR82756	WP_228334894.1	LL967_14595	1	585
DAR82756	WP_228334899.1	LL967_14630	1	234
DAR82756	WP_228335105.1	LL967_16625	1	175
DAR82756	WP_228335106.1	LL967_16630	1	191
DAR82756	WP_228335529.1	LL967_19300	1	106
DAR82756	WP_228335545.1	LL967_19380	1	672
DAR82756	WP_228335701.1	LL967_20850	1	613
DAR82756	WP_266104392.1	LL967_21305	1	574
DAR82756	WP_228335760.1	LL967_21330	1	264
DAR82756	WP_228335761.1	LL967_21335	1	316
DAR82756	WP_184388621.1	RZV13_01470	1	291
DAR82756	WP_228335107.1	RZV13_02995	1	809
DAR82756	WP_184390877.1	RZV13_03375	1	169
DAR82756	WP_228335153.1	RZV13_03380	1	289
DAR82756	WP_228334900.1	RZV13_04875	1	304
DAR82756	WP_355586380.1	RZV13_07810	1	710
DAR82756	WP_228333076.1	RZV13_07830	1	191
DAR82756	WP_228335756.1	RZV13_11290	1	465
DAR82756	WP_228333890.1	RZV13_14290	1	590
DAR82756	WP_228333980.1	RZV13_15345	1	220
DAR82756	WP_355585881.1	RZV14_02715	1	340
DAR82756	WP_228335528.1	RZV14_02720	1	181
DAR82756	WP_039569412.1	RZV14_04705	1	261
DAR82756	WP_228335753.1	RZV14_11260	1	327
DAR82756	WP_228335524.1	RZV15_02830	1	366
DAR82756	WP_228335546.1	RZV15_02945	1	623
DAR82756	WP_228335104.1	RZV15_02970	1	357
DAR82756	WP_184386777.1	RZV15_06445	1	70
DAR82756	WP_355586615.1	RZV15_10405	1	814
DAR82756	WP_236613610.1	RZV15_11185	1	122
DAR82756	WP_228335758.1	RZV15_11250	1	441
DAR82756	WP_355582189.1	RZV15_20045	1	468
DAR82756	WP_355585879.1	RZV16_02725	1	233
DAR82756	WP_355585898.1	RZV16_02875	1	523
DAR82756	WP_355508314.1	RZV16_04710	1	422
DAR82756	WP_228333352.1	RZV16_06300	1	134
DAR82756	WP_184386783.1	RZV16_06325	1	123
DAR82756	WP_228333848.1	RZV16_14250	1	213
DAR82756	WP_228333981.1	RZV16_15290	1	975
DAR82756	WP_228333979.1	RZV16_15300	1	598
DAR82756	WP_184387827.1	RZV16_15305	1	986
DAR82756	WP_355586643.1	xopAU	1	499
DAR82756	WP_355584831.1	xopK	1	857
DAR82756	WP_228333958.1	xopL	1	591
DAR82756	WP_355506560.1	xopR	1	419
NCPPB2439_GCF_020783815.1	WP_228335516.1	group_5045	1	187
NCPPB2439_GCF_020783815.1	WP_184386782.1	LL967_02555	1	223
NCPPB2439_GCF_020783815.1	WP_228333724.1	LL967_04595	1	174
NCPPB2439_GCF_020783815.1	WP_266104226.1	LL967_05720	12	594
NCPPB2439_GCF_020783815.1	WP_228334807.1	LL967_13690	1	336
NCPPB2439_GCF_020783815.1	WP_228334894.1	LL967_14595	1	585
NCPPB2439_GCF_020783815.1	WP_266104321.1	LL967_14630	1	232
NCPPB2439_GCF_020783815.1	WP_228335105.1	LL967_16625	1	175
NCPPB2439_GCF_020783815.1	WP_228335106.1	LL967_16630	1	191
NCPPB2439_GCF_020783815.1	WP_228335529.1	LL967_19300	1	106
NCPPB2439_GCF_020783815.1	WP_228335545.1	LL967_19380	1	672
NCPPB2439_GCF_020783815.1	WP_228335701.1	LL967_20850	1	613
NCPPB2439_GCF_020783815.1	WP_266104392.1	LL967_21305	1	574
NCPPB2439_GCF_020783815.1	WP_228335760.1	LL967_21330	1	264
NCPPB2439_GCF_020783815.1	WP_266104395.1	LL967_21335	1	308
NCPPB2439_GCF_020783815.1	WP_184388621.1	RZV13_01470	1	291
NCPPB2439_GCF_020783815.1	WP_228335107.1	RZV13_02995	1	809
NCPPB2439_GCF_020783815.1	WP_184390877.1	RZV13_03375	1	169
NCPPB2439_GCF_020783815.1	WP_228335153.1	RZV13_03380	1	289
NCPPB2439_GCF_020783815.1	WP_228334900.1	RZV13_04875	1	304
NCPPB2439_GCF_020783815.1	WP_266104186.1	RZV13_07810	14	723
NCPPB2439_GCF_020783815.1	WP_228333076.1	RZV13_07830	1	191
NCPPB2439_GCF_020783815.1	WP_228335756.1	RZV13_11290	1	465
NCPPB2439_GCF_020783815.1	WP_228333890.1	RZV13_14290	1	590
NCPPB2439_GCF_020783815.1	WP_228333980.1	RZV13_15345	1	220
NCPPB2439_GCF_020783815.1	WP_228335527.1	RZV14_02715	1	340
NCPPB2439_GCF_020783815.1	WP_039569412.1	RZV14_04705	1	261
NCPPB2439_GCF_020783815.1	WP_266104394.1	RZV14_11260	1	289
NCPPB2439_GCF_020783815.1	WP_228335524.1	RZV15_02830	1	366
NCPPB2439_GCF_020783815.1	WP_228335546.1	RZV15_02945	1	623
NCPPB2439_GCF_020783815.1	WP_228335104.1	RZV15_02970	1	357
NCPPB2439_GCF_020783815.1	WP_184386777.1	RZV15_06445	1	70
NCPPB2439_GCF_020783815.1	WP_236613610.1	RZV15_11185	1	122
NCPPB2439_GCF_020783815.1	WP_228335758.1	RZV15_11250	1	441
NCPPB2439_GCF_020783815.1	WP_228335461.1	RZV15_20045	1	468
NCPPB2439_GCF_020783815.1	WP_228335526.1	RZV16_02725	1	234
NCPPB2439_GCF_020783815.1	WP_228335108.1	RZV16_02875	1	523
NCPPB2439_GCF_020783815.1	WP_228334901.1	RZV16_04710	30	451
NCPPB2439_GCF_020783815.1	WP_228333352.1	RZV16_06300	1	134
NCPPB2439_GCF_020783815.1	WP_184386783.1	RZV16_06325	1	123
NCPPB2439_GCF_020783815.1	WP_228333848.1	RZV16_14250	1	213
NCPPB2439_GCF_020783815.1	WP_228333981.1	RZV16_15290	1	975
NCPPB2439_GCF_020783815.1	WP_228333979.1	RZV16_15300	1	598
NCPPB2439_GCF_020783815.1	WP_184387827.1	RZV16_15305	1	986
NCPPB2439_GCF_020783815.1	WP_228333967.1	xopAU	1	512
NCPPB2439_GCF_020783815.1	WP_228333968.1	xopK	1	793
NCPPB2439_GCF_020783815.1	WP_228333958.1	xopL	1	591

## Sheet: Table S8. DAR41331 Eggnog coord
Isolate	Contig	Gene	Start coordinate	End coordinate
DAR41331	WP_355606351.1	RZV17_00695	1	213
DAR41331	WP_355606357.1	RZV17_00705	1	198
DAR41331	WP_355606360.1	RZV17_00710	1	1273
DAR41331	WP_355606367.1	RZV17_00735	1	478
DAR41331	WP_355606376.1	RZV17_00755	1	69
DAR41331	WP_355606875.1	RZV17_02185	1	370
DAR41331	WP_355607087.1	RZV17_02910	1	640
DAR41331	WP_076036043.1	RZV17_07515	1	134
DAR41331	WP_249058835.1	RZV17_07520	1	444
DAR41331	WP_179454580.1	RZV17_07530	1	240
DAR41331	WP_179454576.1	RZV17_07540	1	103
DAR41331	WP_179455041.1	RZV17_07545	1	98
DAR41331	WP_355608337.1	RZV17_07550	1	352
DAR41331	WP_355608342.1	RZV17_07565	1	291
DAR41331	WP_355608345.1	RZV17_07570	1	321
DAR41331	WP_355608348.1	RZV17_07580	1	207
DAR41331	WP_355608355.1	RZV17_07595	1	238
DAR41331	WP_355608723.1	RZV17_08880	1	499
DAR41331	WP_355608726.1	RZV17_08885	1	144
DAR41331	WP_179455313.1	RZV17_09625	1	103
DAR41331	WP_179455315.1	RZV17_09630	1	334
DAR41331	WP_355608937.1	RZV17_09680	1	310
DAR41331	WP_355608940.1	RZV17_09685	1	75
DAR41331	WP_355608977.1	RZV17_09820	1	748
DAR41331	WP_355608980.1	RZV17_09825	1	401
DAR41331	WP_355608982.1	RZV17_09830	1	239
DAR41331	WP_355608985.1	RZV17_09835	1	305
DAR41331	WP_355608988.1	RZV17_09840	1	644
DAR41331	WP_355608990.1	RZV17_09845	1	155
DAR41331	WP_355603320.1	RZV17_10935	1	589
DAR41331	WP_355603323.1	RZV17_10940	1	555
DAR41331	WP_355603326.1	RZV17_10945	1	228
DAR41331	WP_355603391.1	RZV17_11085	1	347
DAR41331	WP_355603397.1	RZV17_11095	1	271
DAR41331	WP_355603415.1	RZV17_11125	1	419
DAR41331	WP_355603421.1	RZV17_11135	1	2192
DAR41331	WP_355605529.1	RZV17_18325	1	733
DAR41331	WP_355605533.1	RZV17_18330	1	209
DAR41331	WP_355605916.1	RZV17_19600	1	363
DAR41331	WP_355606031.1	RZV17_19955	1	641
